# Supplementary material for: Pre-transplant residual diuresis and oxalic acid concentration influence kidney graft survival
Source: PLoS One. 2025 May 16;20(5):e0322516. doi: 10.1371/journal.pone.0322516 (PMC12083809; doi:10.1371/journal.pone.0322516)
Supplement: S1 Table — (XLSX) [file pone.0322516.s001.xlsx]

## Sheet: Blad1
			Total population N=496	pre-emptive transplantation n=154	Patient on dialysis n=342	p-value pre-emptive versus dialysis
Recipient characteristics:
	Gender (male) n (%)		300 (60.5)	91 (59)	209 (61)	0.371
	Age (years) median (IQR)		62 (51; 69)	60 (51; 68)	62 (51; 70)	0.001
	BMI (kg/m2) median (IQR)		27 (24; 31)	26 (23;30)	27 (24; 32)	<0.001
	CRP (mg/L) median (IQR)		3 (1; 8)	2 (1; 5)	4 (2; 9)	<0.001
	Medical history:
		Cardiac event n (%)	89 (17.9)	17 (11)	72 (21)	0.004
		Cerebrovascular accident n (%)	60 (12.1)	25 (16)	35 (10)	0.042
		Vascular event n (%)	43 (8.7)	4 (2.6)	39 (11.4)	<0.001
		Diabetes mellitus n (%)	167 (33.7)	33 (21)	134 (39)	<0.001
	Residual diuresis (mL/day) median (IQR)		1000 (200; 2000)	2000 (1800; 2000)	500 (7; 1250)	<0.001
	Use of diuretics, yes n (%)		184 (37.1 )	46 (30)	138 (40)	0.016
	Dialysis n (%)					<0.001
		No	154 (31.0)	154 (100)
		PD	105 (21.2)		105 (31)
		HD	237 (47.8)		237 (69)
	Time on dialysis (months) median (IQR)		15(0; 30)	0	23 (14; 39)
	Time between last dialysis and transplantation (days)
		PD only median (IQR)	0.39 (0.21; 0.71)		0.39 (0.21; 0.71)
		HD only median (IQR)	1.34 (0.80; 1.95)		1.34 (0.80; 1.95)
	Hyperoxaluria, non-renal cause n (%)		20 (4.0)	3 (2)	17 (5)	0.086
	Oxalic acid (µmol/L) median (IQR)		33.2 (18.0; 56.6)	15 (11; 21)	46 (30; 65)	<0.001
	Oxalic acid >60 µmol/L n (%)		113 (22.8)	1 (0.6)	112 (33)	<0.001
	Glycolic acid (µmol/L) median (IQR)		5.7 (5.0; 6.7)	5 (4.5; 5.6)	6 (5.3; 7.0)	<0.001
	Glyoxylic acid (µmol/L) median (IQR)		2.0 (1.4; 2.8)	1.3 (1; 1.8)	2.3 (1.7; 3.3)	<0.001
	Glyceric acid (µmol/L) median (IQR)		2.6 (2.2; 3.1)	2.2 (2.0; 2.5)	2.8 (2.4; 3.3)	<0.001
	vPRA median (IQR)		4 (0; 5)	0 (0; 4)	4 (0; 22)	0.692
	vPRA n (%)					0.014
		<4	229 (46.2)	83 (54)	146 (43)
		4-84	231 (46.4)	66 (43)	165 (48)
		≥85	36 (7.5)	5 (3)	31 (9)
	First kidney transplantation n (%)		421 (84.9)	142 (92)	279 (82)	0.001
Donor characteristics
	Donortype					<0.001
		Living donor n (%)	230 (46.4)	126 (82)	104 (30)
		DBD n (%)	88 (17.7)	11 (7)	77 (23)
		DCD n (%)	178 (35.9)	17 (11)	161 (47)
	Age donor (years) median (IQR)		58 (48; 67)	57 (48; 64)	58 (49; 68)	<0.001
	Donor gender (male) n (%)		253 (51.0)	73 (47)	180 (53)	0.163
	Donor BMI (kg/m2) median (IQR)		26 (23; 29)	26 (23; 28)	26 (23; 29)	0.262
	Donor comorbidity:
		hypertension n (%)	155 (31.3)	43 (28)	112 (33)	0.167
		Diabetes mellitus n (%)	23 (4.6)	3 (2)	20 (6)	0.04
	Donor creatinine (µmol/L) median (IQR)		72 (59; 83)	75 (67; 84)	69 (56; 83)	<0.001
Transplantation characteristics
	HLA A, B, DR mismatches					0.304
		0-3	296 (59)	95 (62)	201 (59)
		4-6	200 (40.3)	59 (38)	141 (41)
	HLA mismatches median (IQR)		3 (3; 6)	3 (2; 4)	3 (2;4)	0.073
	Cold ischemia time (min)		389 (120; 707)	122 (106; 152)	561 (151; 750)	<0.001
