# Supplementary material for: Pre-transplant residual diuresis and oxalic acid concentration influence kidney graft survival
Source: PLoS One. 2025 May 16;20(5):e0322516. doi: 10.1371/journal.pone.0322516 (PMC12083809; doi:10.1371/journal.pone.0322516)
Supplement: S2 Table — (All variables listed in Table 1 were tested. Only those characteristics with a p-value <0.1 in univariable analysis are shown in this table). (XLSX) [file pone.0322516.s002.xlsx]

## Sheet: Blad1
Table 2: Univariable Cox Proportional Hazards analysis on graft failure censored for death (N=496). (All variables listed in Table 1 were tested. Only those characteristics listed in Table 1 that have a p-value < 0.1 in univariable analysis are shown in this table)
	Hazard ratio	95% CI
		Lower	Upper	Sig.
Oxalic acid (≤60 μmol/L)	3.532	2.048	6.092	<0.001
Donor type (living)	3.669	1.884	7.147	<0.001
Residual diuresis (per 100mL)	0.989	0.985	0.994	<0.001
Glyceric acid (µmol/L)	1.313	1.123	1.534	<0.001
Dialysis type (none)				<0.001
Hemodialysis	7.441	2.66	20.813	<0.001
Peritoneal dialysis	3.228	0.972	10.725	0.056
Cold ischemia time (min)	1.001	1.001	1.002	0.001
Dialysis time (months)	1.012	1.005	1.019	0.001
Time between last dialysis to transplantation (days)	1.395	1.078	1.806	0.011
Recipient CRP day 0 (mg/L)	1.022	1.003	1.041	0.023
Donor age (years)	1.024	1.001	1.047	0.037
Donor Hypertension (no)	1.786	1.033	3.087	0.038
Non-renal hyperoxaluria (no)	2.645	1.052	6.652	0.039
Recipient BMI (kg/m2)	1.046	0.998	1.097	0.062
HLA mismatches A, B, DR (0)	1.181	0.98	1.424	0.081
