# Supplementary material for: Pre-transplant residual diuresis and oxalic acid concentration influence kidney graft survival
Source: PLoS One. 2025 May 16;20(5):e0322516. doi: 10.1371/journal.pone.0322516 (PMC12083809; doi:10.1371/journal.pone.0322516)
Supplement: S3 Table — (All variables listed in Table 1 were tested. Only those characteristics with a p-value <0.1 in univariable analysis are shown in this table). (XLSX) [file pone.0322516.s003.xlsx]

## Sheet: Uni D 
Uni D totale populatie
Variables in the Equation
	B	SE	Wald	df	Sig.	Exp(B)	95.0% CI for Exp(B)
							Lower	Upper
XXleeftijd	0.0834049	0.0167244	24.8704	1	6.13163e-07	1.08698	1.05193	1.1232
Variables in the Equation
	B	SE	Wald	df	Sig.	Exp(B)	95.0% CI for Exp(B)
							Lower	Upper
XXLDPM	1.17349	0.334044	12.341	1	0.000443117	3.23325	1.67997	6.22268
Variables in the Equation
	B	SE	Wald	df	Sig.	Exp(B)	95.0% CI for Exp(B)
							Lower	Upper
YDiabetesRecipient	0.885804	0.289137	9.38573	1	0.00218681	2.42493	1.3759	4.27379
Variables in the Equation
	B	SE	Wald	df	Sig.	Exp(B)	95.0% CI for Exp(B)
							Lower	Upper
XXAgeDonor	0.0413677	0.0126449	10.7026	1	0.00106985	1.04224	1.01672	1.06839
Variables in the Equation
	B	SE	Wald	df	Sig.	Exp(B)	95.0% CI for Exp(B)
							Lower	Upper
XXGlycerinezuurPreµmolL	0.249513	0.089993	7.6872	1	0.00556137	1.2834	1.07587	1.53096
Variables in the Equation
	B	SE	Wald	df	Sig.	Exp(B)	95.0% CI for Exp(B)
							Lower	Upper
XXCRPdag0	0.026602	0.00960505	7.67058	1	0.00561284	1.02696	1.00781	1.04648
Variables in the Equation
	B	SE	Wald	df	Sig.	Exp(B)	95.0% CI for Exp(B)
							Lower	Upper
YCardiacEventRecipient	-0.413447	0.155727	7.04877	1	0.00793195	0.661367	0.487402	0.897423
Variables in the Equation
	B	SE	Wald	df	Sig.	Exp(B)	95.0% CI for Exp(B)
							Lower	Upper
XXCatHDCAPDgeen			8.39513	2	0.0150321
XXCatHDCAPDgeen(1)	1.2137	0.421551	8.28944	1	0.00398763	3.36593	1.47326	7.69005
XXCatHDCAPDgeen(2)	1.08636	0.475943	5.21003	1	0.0224569	2.96348	1.16595	7.53225
Variables in the Equation
	B	SE	Wald	df	Sig.	Exp(B)	95.0% CI for Exp(B)
							Lower	Upper
XtijddialtotTxmaanden	0.00870906	0.00421598	4.26721	1	0.0388546	1.00875	1.00045	1.01712
Variables in the Equation
	B	SE	Wald	df	Sig.	Exp(B)	95.0% CI for Exp(B)
							Lower	Upper
XRecBMIJ	0.0647047	0.0248257	6.79312	1	0.00915098	1.06684	1.01618	1.12004
Variables in the Equation
	B	SE	Wald	df	Sig.	Exp(B)	95.0% CI for Exp(B)
							Lower	Upper
XXdiureseperdagcc	-0.000344919	0.000170278	4.10315	1	0.0428033	0.999655	0.999322	0.999989
Variables in the Equation
	B	SE	Wald	df	Sig.	Exp(B)	95.0% CI for Exp(B)
							Lower	Upper
YVascularEventRecipient	-0.4371	0.193739	5.09008	1	0.0240631	0.645907	0.441834	0.944238
Variables in the Equation
	B	SE	Wald	df	Sig.	Exp(B)	95.0% CI for Exp(B)
							Lower	Upper
XXOxaalzuurPreµmolL	0.00632285	0.00403586	2.45445	1	0.117192	1.00634	0.998414	1.01433

## Sheet: Blad2
Supplementary Table 3: Univariable Cox Proportional Hazards analysis on patient death (N=496). (All variables listed in Table 1 were tested. Only those characteristics with a p-value <0.1 in univariable analysis are shown in this table)
	Hazard ratio	95.0% CI		Sig.
		Lower	Upper
Recipient age (years)	1.08698	1.05193	1.1232	<0.001
Donor type (living)	3.23325	1.67997	6.22268	<0.001
Donor age (years)	1.04224	1.01672	1.06839	0.00106985
Recipient diebetes mellitus (no)	2.42493	1.3759	4.27379	0.00218681
Glyceric acid (µmol/L)	1.2834	1.07587	1.53096	0.00556137
CRP pre transplant (mg/L)	1.02696	1.00781	1.04648	0.00561284
Recipient Cardiac event (no)	0.661367	0.487402	0.897423	0.00793195
Recipient BMI (kg/m2)	1.06684	1.01618	1.12004	0.00915098
Dialysis type (none)				0.0150321
Hemodialysis	3.36593	1.47326	7.69005	0.00398763
Peritoneal dialysis	2.96348	1.16595	7.53225	0.0224569
Dialysis time (months)	1.00875	1.00045	1.01712	0.0388546
Recipient vascular event (no)	0.645907	0.441834	0.944238	0.0240631
Residual diuresis (ml/day)	0.999655	0.999322	0.999989	0.0428033
